# Supplementary material for: Methylene blue for intractable pain from oral mucositis related to cancer treatment: a randomized phase 2 clinical trial
Source: BMC Med. 2022 Nov 3;20:377. doi: 10.1186/s12916-022-02579-8 (PMC9632023; doi:10.1186/s12916-022-02579-8)
Supplement: Supplementary file 1 — Additional file 1. [file 12916_2022_2579_MOESM1_ESM.xlsx]

## Sheet: Sheet1
Accession #	Gender	Race	Age	diagnosis	Therapy	Study arm	completion	Duration-day	Muco grade	OF baseline	OF day one	OF day two	OF day 7	Pain baseline	Day zero	Day one	Day two	Day 7	Lesions	MEDD
1	2	2	59	lung	chemo	1	1	30	3	4	0	0	0	9	2	0	0	0	1	5
2	2	2	74	colon	chemo	1	0
3	1	1	45	AML	SCT	1	1	5	3	3	0	0	0	9	5	5	4	3	1	57.5
4	2	1	54	MM	SCT	2	0
5	2	1	32	DLBCL	chemo	1	1	3	3	3	0	0	1	7	1	1	1	1	1	15
6	2	1	34	TCL	SCT	2	0
7	2	1	43	ALL	SCT	2	0
8	1	1	34	AML	SCT	1	0
9	1	1	46	MDS	SCT	1	1	14	3	3	0	0	0	10	10	7	7	5	1	20
10	1	1	56	SCC	Rx	1	0
11	2	1	33	AML	SCT	2	1	5	3	4	4	3	2	8	2	2	0	0	1	100
12	2	1	26	ALL	SCT	1	1	2	3	6	5	5	3	10	6	7	X	7	1	112.5
13	2	3	66	DLBCL	SCT	1	1	8	3	6	2	2	2	10	4	4	3	1	1	115
14	1	4	23	GCT	SCT	1	1	4	2	3	0	0	0	5	1	0	0	0	1	120
15	1	1	32	HL	SCT	1	1	4	3	5	4	3	0	6	5	4	2	0	1	110
16	2	2	47	ALL	chemo	1	0
17	1	1	63	ALL	SCT	2	1	4	3	4	3	4	1	5	5	5	5	3	0	237.5
18	1	1	32	HL	SCT	2	1	5	3	6	2	2	1	10	9	7	6	3	0	156
19	1	3	70	MF	SCT	1	1	4	3	6	3	1	1	8	5	5	3	3	1	200
20	1	1	48	TCL	CAR-T	1	1	7	3	4	3	0	0	10	8	7	4	2	0	52.5
21	1	1	75	AML	Chemo	1	1	7	2	3	1	0	0	7	3	2	2	1	0	60
22	1	1	60	MM	SCT	1	1	3	3	6	1	0	1	8	5	5	2	1	1	104.4
23	1	1	63	DLBCL	SCT	2	1	5	3	5	4	4	3	7	7	7	7	4	1	16.4
24	2	4	52	TCL	SCT	1	1	1	3	6	2	2	0	5	3	3	3	1	1	40
25	2	1	52	MDS	SCT	1	1	5	2	5	2	2	0	10	6	3	1	0	0	40
26	2	1	26	ALL	SCT	1	1	7	3	6	5	5	2	8	8	8	8	5	0	122.5
27	1	1	65	CC	chemo	1	1	90	3	2	0	1	1	8	8	2	2	2	0	135
28	1	4	19	GCT	SCT	1	1	7	3	5	1	1	0	7	6	5	3	2	1	125
29	1	4	27	GCT	SCT	1	1	9	3	6	3	3	0	9	7	7	3	2	1	196
30	1	1	25	GCT	SCT	1	1	3	2	2	1	1	1	6	7	7	7	7	1	216
31	1	1	52	MM	SCT	2	0
32	1	1	35	DLBCL	chemo	1	1	4	3	2	0	0	0	6	3	2	1	0	0	195
33	2	1	31	ALL	chemo	1	1	7	3	2	0	0	0	4	2	2	0	0	0	168
34	1	1	36	GCT	SCT	2	1	6	3	5	5	5	5	8	X	X	X	6	1	135
35	1	1	38	HL	SCT	1	1	7	3	5	5	5	5	9	7	x	x	8	1	135
36	1	1	64	AML	SCT	2	1	6	2	2	1	0	0	4	4	4	1	1	1	40
37	2	1	48	AML	SCT	2	1	6	3	5	4	2	0	6	5	4	1	1	1	325.5
38	1	1	37	ALL	SCT	1	1	8	3	5	5	2	0	8	9	4	3	0	0	325.5
39	1	1	60	DLBCL	SCT	1	1	4	3	6	3	0	0	8	3	3	2	2	1	648
40	2	1	63	AML	SCT	2	1	8	3	4	2	1	1	6	4	3	3	4	0	60
41	1	1	23	GCT	SCT	1	1	5	3	5	5	2	0	9	2	0	0	0	0	135
42	2	1	29	YST	SCT	1	1	6	3	4	2	2	0	10	4	4	2	0	0	12.5
43	1	1	30	AML	chemo	1	1	43	3	3	2	2	2	6	5	2	2	2	0	25
44	2	1	29	AML	chemo	1	1	5	3	5	2	2	0	5	2	1	1	0	0	60
45	2	1	48	AML	SCT	1	1	28	3	5	2	2	0	10	0	0	0	0	0	30
46	2	1	51	ALL	SCT	1	1	4	2	5	2	2	2	10	6	6	8	8	1	3153
47	1	1	35	GCT	SCT	2	1	4	3	6	3	3	3	3	5	5	4	4	0	612
48	2	1	29	HL	SCT	1	1	4	3	6	5	3	3	8	X	X	6	7	0	835
49	1	1	46	TCL	SCT	1	1	5	3	4	3	0	0	9	1	0	0	0	0	535
50	2	1	28	DLBCL	CAR-T	1	1	14	3	3	3	3	1	3	3	3	2	2	0	37
51	1	1	21	GCT	SCT	1	1	3	3	6	4	3	3	10	7	5	3	0	0	110
52	2	1	65	ALL	chemo	2	1	6	3	5	5	3	2	9	8	7	4	4	0	75
53	1	2	76	AML	chemo	1	1	12	3	6	1	0	0	3	0	0	0	0	0	15
54	2	1	43	HL	SCT		0
55	1	1	67	MDS	SCT	1	1	12	3	3	3	3	2	8	6	4	4	4	0	72
56	1	1	69	MM	SCT	1	1	7	3	2	2	1	0	8	3	3	2	1	0	135
57	1	1	48	TCL	SCT	2	1	8	3	5	4	3	2	7	5	4	3	3	0	204
58	1	1	29	GCT	SCT	1	1	7	3	5	4	4	2	6	5	6	5	4	0	400
59	1	1	70	APL	chemo	2	1	10	3	5	4	1	0	10	2	2	0	0	0	104
60	2	1	26	GCT	SCT	2	1	4	3	5	5	5	4	5	X X	X	X	9	0	80
61	2	4	53	Thymoma	chemo	1	1	30	3	4	2	2	2	6	4	0	6	4	0	72
62	2	4	44	NHL	SCT	1	1	2	3	5	4	4	3	7	4	0	0	0	1	516
63	1	1	24	HL	SCT	1	1	5	3	6	3	2	0	7	3	3	2	0	0	153.5
64	1	1	27	CML	chemo	2	1	7	3	3	2	2	0	6	3	0	0	0	0	20
65	1	2	51	GCT	SCT	2	1	3	3	6	5	5	1	8	4	6	1	1	1	825
66	2	1	48	Breast	chemo	2	1	4	3	4	3	2	0	4	3	4	4	3	1	49
67	1	1	57	SCC	chemo	1	1	7	3	5	5	5	5	3	3	X X		3	1	61.5
68	1	3	32	TCL	SCT	1	1	3	3	6	6	2	2	10	8	8	5	5	1	308
69	1	1	27	GCT	SCT	2	1	8	3	5	3	2	2	5	3	3	2	2	1	608
															pain level 1-10/10						MEDD=morphine equivalent daily dose
			White =1				Conventional therapy + MB =1
			Black =2				Conventional therapy alone=2													Lesions in posterior orophraynx =1
			Asian =3																	No lesions in posterior oropharynx =0
			Hispanic =4								Oral Funtion: ability to speak normal=0; with difficulty=1; unable =2
					DLBCL=diffuse large B cell lymphoma							ability to chew normal=0; with difficulty=1; unable =2
					CC= Cholangiocarcinoma							ability to swallow normal=0; with difficulty=1; unable =2
		Male =1			AML=acute myeloblastic leukemia
		Female =2			ALL= acute lymphoblastic leukemia
					HL=Hodkin's lymphoma
					GCT=germ cell tumor
					MF=myelofibrosis
					CAR-T= CAR therapy
					MM=multiple myeloma
					TCL=T-cell lymphoma
					MDS=myelodisplastic syndrome
					YST=yolk sac tumor
					APL=acute promyelocytic leukemia
					NHL=non-Hodkin's lymphoma
					CML=chronic myeloblastic leukemia
								completed study=1
								withdrawed from study=0

## Sheet: Sheet2
Accession #	MRN	Gender	Race	Age	diagnosis	Therapy	Study arm	completion	Duration-day	Muco grade	OF day1 pre	OF day 2 pre-	OF baseline	OF day one	OF day two	OF day 7	pain day 1 pre-	pain day 2 pre-	Pain baseline	Day zero	Day one	Day two	Day 7	Lesions	MEDD
34	2379532	1	1	36	GCT	SCT	2	1	6	3	5	5	5	5	5	5	8	7	8	X	X	X	6	1	135
37	1032429	2	1	48	AML	SCT	2	1	6	3	5	5	5	4	2	0	6	6	6	5	4	1	1	1	325.5
40	2285353	2	1	63	AML	SCT	2	1	8	3	4	4	4	2	1	1	6	6	6	4	3	3	4	0	60
47	2342568	1	1	35	GCT	SCT	2	1	4	3	6	6	6	3	3	3	4	8	8	5	5	4	4	0	612
57	2459365	1	1	48	TCL	SCT	2	1	8	3	6	5	5	4	3	2	8	8	7	5	4	3	3	0	204
60	2486202	2	1	26	GCT	SCT	2	1	4	3	5	5	5	5	5	4	5	9	5	X X	X	X	9	0	80
64	917460	1	1	27	CML	chemo	2	1	7	3	3	3	3	2	2	0	6	6	6	3	0	0	0	0	20
66	2516844	2	1	48	Breast	chemo	2	1	4	3	3	3	3	3	2	0	7	5	4	3	4	4	3	1	49
69	2521218	1	1	27	GCT	SCT	2	1	8	3	6	6	5	3	2	2	5	5	5	3	3	2	2	1	608

## Sheet: Sheet3
Accession #	MRN	Gender	Race	Age	diagnosis	Therapy	Study arm	completion	Duration-day	Muco grade	OF baseline	OF day one	OF day two	OF day 7	Pain baseline	Day zero	Day one	Day two	Day 7	Lesions	MEDD
															pain level 1-10/10						MEDD=morphine equivalent daily dose
			White =1				Conventional therapy + MB =1
			Black =2				Conventional therapy alone=2													Lesions in posterior orophraynx =1
			Asian =3																	No lesions in posterior oropharynx =0
			Hispanic =4								Oral Funtion: ability to speak normal=0; with difficulty=1; unable =2
					DLBCL=diffuse large B cell lymphoma							ability to chew normal=0; with difficulty=1; unable =2
					CC= Cholangiocarcinoma							ability to swallow normal=0; with difficulty=1; unable =2
		Male =1			AML=acute myeloblastic leukemia
		Female =2			ALL= acute lymphoblastic leukemia
					HL=Hodkin's lymphoma
					GCT=germ cell tumor
					MF=myelofibrosis
					CAR-T= CAR therapy
					MM=multiple myeloma
					TCL=T-cell lymphoma
					MDS=myelodisplastic syndrome
					YST=yolk sac tumor
					APL=acute promyelocytic leukemia
					NHL=non-Hodkin's lymphoma
					CML=chronic myeloblastic leukemia
								completed study=1
								withdrawed from study=0
